# Supplementary material for: Distinct CholinomiR Blood Cell Signature as a Potential Modulator of the Cholinergic System in Women with Fibromyalgia Syndrome
Source: Cells. 2022 Apr 9;11(8):1276. doi: 10.3390/cells11081276 (PMC9031252; doi:10.3390/cells11081276)
Supplement: Supplementary file 1 [file cells-11-01276-s001.zip]

Archive with 3 entries (3 files):
- Supplementary file S1.xlsx
- Supplementary file S2.xlsx
- Supplementary file S3.xlsx
