# Supplementary material for: Distinct CholinomiR Blood Cell Signature as a Potential Modulator of the Cholinergic System in Women with Fibromyalgia Syndrome
Source: Cells. 2022 Apr 9;11(8):1276. doi: 10.3390/cells11081276 (PMC9031252; doi:10.3390/cells11081276)
Supplement: Supplementary file 1 [file cells-11-01276-s001.zip › Supplementary file S1.xlsx]

## Sheet: FMS_Seq + qPCR
Sample number	Control [CTR]/Patient [FMS]	concentration ng/µl	A260/A280	RIN
FMS_1017	CTR	106.582	2.109	7.9
FMS_1025	CTR	79.906	2.116	8.9
FMS_1027	CTR	92.797	2.138	7.5
FMS_1028	CTR	57.788	2.137	8.2
FMS_1031	CTR	84.631	2.157	7.7
FMS_1042	CTR	128.002	2.146	7.7
FMS_1047	CTR	109.465	2.205	7.2
FMS_1049	CTR	113.963	2.184	8.3
FMS_1053	CTR	117.04	2.156	7.4
FMS_1078	CTR	91.114	2.181	8.4
FMS_1087	CTR	93.774	2.169	7.6
FMS_1104	CTR	93.986	2.108	7.8
FMS_1135	CTR	106.656	2.167	8.5
FMS_1187	CTR	101.584	2.183	8.1
FMS_1190	CTR	77.403	2.186	8.9
FMS_1191	CTR	156.039	2.18	7.9
FMS_1200	CTR	110.708	2.162	7.2
FMS_1033	FMS	76.98	2.136	8.6
FMS_1056	FMS	52.708	2.185	8.4
FMS_1067	FMS	52.526	2.188	8
FMS_1086	FMS	93.312	2.169	7.5
FMS_1098	FMS	234.982	2.17	7.2
FMS_1121	FMS	171.13	2.16	8
FMS_1136	FMS	250.406	2.128	7.7
FMS_1164	FMS	88.271	2.306	7.6
FMS_1165	FMS	144.793	2.222	7.3
FMS_1166	FMS	147.581	2.173	7.7
FMS_1169	FMS	202.711	2.149	7.8
FMS_1172	FMS	58.897	2.242	7.6
FMS_1173	FMS	146.454	2.176	7.7
FMS_1174	FMS	95.617	2.161	7.4
FMS_1175	FMS	190.011	2.165	7.6
FMS_1176	FMS	95.383	2.177	6.8
FMS_1177	FMS	62.626	2.499	7.2
FMS_1179	FMS	76.986	2.363	8.3
FMS_1180	FMS	76.628	2.276	7.7
FMS_1181	FMS	98.375	2.307	8.5
FMS_1182	FMS	186.587	2.191	8.3
FMS_1183	FMS	203.349	2.196	7.5
FMS_1184	FMS	270.015	2.188	7.8
FMS_1185	FMS	200.23	1.566	8.3
FMS_1186	FMS	141.209	2.187	7.4
FMS_1188	FMS	66.78	2.239	8.1
FMS_1192	FMS	132.217	2.163	7
FMS_1193	FMS	91.145	2.177	8.1
FMS_1194	FMS	104.662	2.209	8.2
FMS_1195	FMS	52.152	2.239	8.5
FMS_1197	FMS	51.504	2.206	7.1

## Sheet: FMS_only_qPCR
Sample number	Control [CTR]/Patient [FMS]	concentration ng/µl	A260/A280	RIN only examined for sequenced samples
FMS_1010	CTR	58.254	2.121
FMS_1021	CTR	58.954	2.133
FMS_1022	CTR	72.106	2.144
FMS_1044	CTR	85.966	2.179
FMS_1094	CTR	47.133	2.129
FMS_1207	CTR	66.169	2.094
FMS_1209	CTR	117.641	2.092
FMS_1210	CTR	127.234	2.257
FMS_1001	FMS	82.214	2.145
FMS_1162	FMS	31.789	2.014
FMS_1163	FMS	46.56	2.264
FMS_1167	FMS	51.672	1.524
FMS_1168	FMS	48.553	2.164
FMS_1170	FMS	55.808	2.134
FMS_1196	FMS	24.996	2.115
FMS_1201	FMS	79.002	2.16
FMS_1202	FMS	176.319	2.151
FMS_1203	FMS	155.071	2.132
FMS_1204	FMS	200.745	2.133
FMS_1205	FMS	224.486	2.143
FMS_1215	FMS	48.61	2.172
FMS_1216	FMS	180.868	2.118
FMS_1217	FMS	293.521	2.14
FMS_1218	FMS	62.678	2.269
FMS_1220	FMS	166.673	2.201
FMS_1221	FMS	103.784	2.267

## Sheet: PPMI_Seq
Patient_number	Control [HC]/Patient [PD]	RIN	only RIN information available from PPMI
3057	HC	9.1
3064	HC	8.7
3069	HC	9.2
3072	HC	7.9
3112	HC	5.4
3114	HC	8
3157	HC	8.1
3165	HC	8.8
3201	HC	8.4
3206	HC	7.1
3216	HC	8
3257	HC	9.2
3260	HC	8.7
3264	HC	9.3
3276	HC	9.4
3353	HC	9.3
3361	HC	8.8
3362	HC	9.7
3368	HC	8.7
3401	HC	8.7
3404	HC	4.8
3405	HC	8.2
3414	HC	7.8
3424	HC	7.5
3428	HC	8.2
3452	HC	8.5
3453	HC	8.6
3457	HC	9.2
3503	HC	8.7
3569	HC	9.4
3572	HC	9.3
3610	HC	9.3
3611	HC	9.5
3613	HC	8.4
3619	HC	8.3
3759	HC	6.5
3767	HC	8.6
3804	HC	8.8
3806	HC	6.4
3809	HC	1.2
3812	HC	8
3850	HC	8.7
3851	HC	9.1
3855	HC	8.4
3950	HC	8.3
4004	HC	8.8
4009	HC	8.1
3003	PD	9.4
3006	PD	9.1
3018	PD	8.7
3021	PD	8.5
3061	PD	1
3062	PD	7.8
3086	PD	6.9
3088	PD	7.8
3089	PD	7.1
3108	PD	9.1
3120	PD	8.1
3127	PD	8
3128	PD	8.4
3150	PD	8.5
3168	PD	8.4
3173	PD	7.3
3175	PD	8.8
3180	PD	8.8
3182	PD	8.4
3184	PD	7.4
3185	PD	5.4
3186	PD	7.3
3207	PD	8.3
3226	PD	9
3227	PD	8.8
3231	PD	8.3
3251	PD	8.6
3252	PD	9.6
3253	PD	9.1
3269	PD	8.8
3282	PD	8.6
3284	PD	8.6
3288	PD	8
3309	PD	8.1
3322	PD	6.7
3327	PD	7.9
3364	PD	7.7
3377	PD	9.1
3387	PD	8.1
3392	PD	7.2
3400	PD	9.2
3431	PD	5.5
3454	PD	9.3
3462	PD	7.8
3473	PD	8.9
3500	PD	8.5
3528	PD	7.9
3574	PD	8.1
3588	PD	8.9
3593	PD	7.7
3601	PD	8
3606	PD	8.5
3607	PD	9.1
3621	PD	2.5
3630	PD	9
3654	PD	9.1
3661	PD	7.9
3664	PD	1
3700	PD	9.8
3766	PD	8.1
3770	PD	8.4
3778	PD	9.1
3785	PD	7.9
3789	PD	7.6
3792	PD	9.7
3819	PD	8.6
3824	PD	9.3
3830	PD	9.1
3838	PD	9.1
3863	PD	7.4
3866	PD	9.7
3870	PD	7.2
3954	PD	2.4
3963	PD	6.3
4011	PD	7.8
4012	PD	7.6
4019	PD	9.1
4025	PD	1
4033	PD	7.4
4034	PD	7.3
4054	PD	8
4059	PD	8.5
4065	PD	8
4072	PD	9.5
4073	PD	2
4075	PD	6.7
4093	PD	8.6
4096	PD	8.1
4099	PD	7
4113	PD	7.8
4117	PD	7.4
4123	PD	9.2
