# Supplementary material for: Distinct CholinomiR Blood Cell Signature as a Potential Modulator of the Cholinergic System in Women with Fibromyalgia Syndrome
Source: Cells. 2022 Apr 9;11(8):1276. doi: 10.3390/cells11081276 (PMC9031252; doi:10.3390/cells11081276)
Supplement: Supplementary file 1 [file cells-11-01276-s001.zip › Supplementary file S2.xlsx]

## Sheet: miR_gene_interaction_all_>7
miR-gene interactions with score >6; CholinomiR if target number >4
	m.name	score	g.name	g.ensg
4383	hsa-let-7f-5p	7	DYRK1A	ENSG00000157540
4391	hsa-let-7f-5p	8	NGF	ENSG00000134259
1773	hsa-let-7i-5p	7	DYRK1A	ENSG00000157540
1676	hsa-let-7i-5p	8	NGF	ENSG00000134259
1674	hsa-let-7i-5p	10.5	BMP4	ENSG00000125378
1272	hsa-miR-10a-5p	8	RORA	ENSG00000069667
1308	hsa-miR-10a-5p	8	BDNF	ENSG00000176697
1286	hsa-miR-10a-5p	15.5	SRSF1	ENSG00000136450
5706	hsa-miR-1229-3p	7	RORA	ENSG00000069667
5766	hsa-miR-1229-3p	7	BMP1	ENSG00000168487
5732	hsa-miR-1229-3p	8	SLC12A2	ENSG00000064651
5841	hsa-miR-126-5p	7	NR1D2	ENSG00000174738
5892	hsa-miR-126-5p	7	NPAS2	ENSG00000170485
2899	hsa-miR-140-3p	7	NR1D2	ENSG00000174738
2615	hsa-miR-143-3p	7	NGFR	ENSG00000064300
2673	hsa-miR-143-3p	7	BMPR2	ENSG00000204217
2716	hsa-miR-143-3p	8	SRSF11	ENSG00000116754
1167	hsa-miR-148b-5p	7	LIFR	ENSG00000113594
2450	hsa-miR-192-5p	8	BMPR2	ENSG00000204217
2491	hsa-miR-192-5p	8	SRSF6	ENSG00000124193
4860	hsa-miR-1976	7	CNTFR	ENSG00000122756
118	hsa-miR-218-5p	7	SRSF4	ENSG00000116350
166	hsa-miR-218-5p	7	LIFR	ENSG00000113594
173	hsa-miR-218-5p	7	NPAS2	ENSG00000170485
123	hsa-miR-218-5p	8	SLC12A2	ENSG00000064651
492	hsa-miR-221-5p	7	CHRNA2	ENSG00000120903
4609	hsa-miR-25-3p	7	SLC12A2	ENSG00000064651
4647	hsa-miR-25-3p	8	BMPR2	ENSG00000204217
3905	hsa-miR-3143	7	RORA	ENSG00000069667
2010	hsa-miR-326	7	NGFR	ENSG00000064300
2078	hsa-miR-326	7	SLC12A2	ENSG00000064651
2094	hsa-miR-326	8	PRIMA1	ENSG00000175785
2244	hsa-miR-335-3p	7	RORA	ENSG00000069667
2308	hsa-miR-335-3p	7	LIFR	ENSG00000113594
2327	hsa-miR-335-3p	7	BMP3	ENSG00000152785
2568	hsa-miR-339-5p	7	BMP1	ENSG00000168487
2584	hsa-miR-339-5p	7	LHX6	ENSG00000106852
3381	hsa-miR-340-5p	7	LIFR	ENSG00000113594
3447	hsa-miR-340-5p	7	BMPR2	ENSG00000204217
3414	hsa-miR-340-5p	9	SLC12A2	ENSG00000064651
603	hsa-miR-450a-5p	7	ISL1	ENSG00000016082
2748	hsa-miR-576-3p	7	SRSF2	ENSG00000161547
2774	hsa-miR-576-3p	7	BMPR2	ENSG00000204217
284	hsa-miR-576-5p	7	NR1D2	ENSG00000174738
294	hsa-miR-576-5p	7	DYRK1A	ENSG00000157540
343	hsa-miR-660-5p	7	SRSF6	ENSG00000124193
3775	hsa-miR-664a-3p	7	GPCPD1	ENSG00000125772
3750	hsa-miR-664a-3p	8	LIF	ENSG00000128342
5226	hsa-miR-769-3p	7	LIFR	ENSG00000113594
5459	hsa-miR-877-3p	7	STAT5A	ENSG00000126561
5544	hsa-miR-877-3p	7	CHRNB2	ENSG00000160716
5263	hsa-miR-935	7	RORA	ENSG00000069667
5281	hsa-miR-935	7	LIFR	ENSG00000113594
5306	hsa-miR-935	7	STAT5A	ENSG00000126561
5289	hsa-miR-935	8	SLC12A2	ENSG00000064651
2162	hsa-miR-98-5p	7	DYRK1A	ENSG00000157540
2111	hsa-miR-98-5p	8	NGF	ENSG00000134259
2147	hsa-miR-98-5p	15.5	IL6	ENSG00000136244
987	hsa-miR-186-5p	7	IL6ST	ENSG00000134352
1007	hsa-miR-186-5p	7	BDNF	ENSG00000176697
1014	hsa-miR-186-5p	7	BMPR1B	ENSG00000138696
1019	hsa-miR-186-5p	7	NGFR	ENSG00000064300
1050	hsa-miR-186-5p	7	SLC12A2	ENSG00000064651
1093	hsa-miR-186-5p	7	SRSF12	ENSG00000154548
1119	hsa-miR-186-5p	7	ACHE	ENSG00000087085
1031	hsa-miR-186-5p	8	BMP3	ENSG00000152785
1095	hsa-miR-186-5p	8	NR1D2	ENSG00000174738
4073	hsa-miR-27b-3p	7	COLQ	ENSG00000206561
4091	hsa-miR-27b-3p	7	RORA	ENSG00000069667
4122	hsa-miR-27b-3p	7	BMPR2	ENSG00000204217
4124	hsa-miR-27b-3p	7	CHRM1	ENSG00000168539
4174	hsa-miR-27b-3p	8	LIFR	ENSG00000113594
4175	hsa-miR-27b-3p	8	LIF	ENSG00000128342
4096	hsa-miR-27b-3p	9	ISL1	ENSG00000016082
4111	hsa-miR-27b-3p	9	NGFR	ENSG00000064300
4168	hsa-miR-27b-3p	10	NR1D2	ENSG00000174738
3930	hsa-miR-9-5p	7	CLOCK	ENSG00000134852
3985	hsa-miR-9-5p	7	DYRK1A	ENSG00000157540
3991	hsa-miR-9-5p	7	JAK2	ENSG00000096968
3992	hsa-miR-9-5p	7	RORA	ENSG00000069667
3996	hsa-miR-9-5p	7	BMP2	ENSG00000125845
4009	hsa-miR-9-5p	7	BMPER	ENSG00000164619
3964	hsa-miR-9-5p	8	SRSF6	ENSG00000124193
3980	hsa-miR-9-5p	8	CNTFR	ENSG00000122756
5032	hsa-miR-101-3p	7	RORA	ENSG00000069667
5037	hsa-miR-101-3p	7	BMPR2	ENSG00000204217
5091	hsa-miR-101-3p	7	JAK2	ENSG00000096968
5114	hsa-miR-101-3p	7	SRSF6	ENSG00000124193
5040	hsa-miR-101-3p	8	DYRK1A	ENSG00000157540
5061	hsa-miR-101-3p	8	NR1D2	ENSG00000174738
5036	hsa-miR-101-3p	10	SLC12A2	ENSG00000064651
4241	hsa-miR-128-3p	7	LIF	ENSG00000128342
4254	hsa-miR-128-3p	7	BMP3	ENSG00000152785
4259	hsa-miR-128-3p	7	BMPR2	ENSG00000204217
4294	hsa-miR-128-3p	7	RORB	ENSG00000198963
4319	hsa-miR-128-3p	7	NR1D2	ENSG00000174738
4270	hsa-miR-128-3p	9	NGFR	ENSG00000064300
4247	hsa-miR-128-3p	20.5	ISL1	ENSG00000016082
657	hsa-miR-182-5p	7	CHRNA4	ENSG00000101204
677	hsa-miR-182-5p	7	NR1D2	ENSG00000174738
660	hsa-miR-182-5p	8	ISL1	ENSG00000016082
676	hsa-miR-182-5p	8	BMP3	ENSG00000152785
717	hsa-miR-182-5p	8	SRSF6	ENSG00000124193
725	hsa-miR-182-5p	17.5	CLOCK	ENSG00000134852
690	hsa-miR-182-5p	19.5	BDNF	ENSG00000176697
784	hsa-miR-148a-3p	7	SRSF2	ENSG00000161547
840	hsa-miR-148a-3p	7	BMPR2	ENSG00000204217
816	hsa-miR-148a-3p	8	ACHE	ENSG00000087085
824	hsa-miR-148a-3p	8	IL6ST	ENSG00000134352
847	hsa-miR-148a-3p	8	SRSF11	ENSG00000116754
860	hsa-miR-148a-3p	8	DYRK1A	ENSG00000157540
3504	hsa-miR-183-5p	7	SRSF10	ENSG00000188529
3523	hsa-miR-183-5p	7	SRSF12	ENSG00000154548
3539	hsa-miR-183-5p	7	RORA	ENSG00000069667
3568	hsa-miR-183-5p	7	NTRK2	ENSG00000148053
3573	hsa-miR-183-5p	7	IL6ST	ENSG00000134352
3531	hsa-miR-183-5p	8	SRSF2	ENSG00000161547
1641	hsa-miR-328-3p	7	LIF	ENSG00000128342
1643	hsa-miR-328-3p	7	CHRNA4	ENSG00000101204
1645	hsa-miR-328-3p	7	STAT5B	ENSG00000173757
1658	hsa-miR-328-3p	7	PRIMA1	ENSG00000175785
1627	hsa-miR-328-3p	8	BDNF	ENSG00000176697
1650	hsa-miR-328-3p	8	BMP1	ENSG00000168487
1795	hsa-miR-454-3p	7	GPCPD1	ENSG00000125772
1807	hsa-miR-454-3p	7	BMPR1B	ENSG00000138696
1870	hsa-miR-454-3p	7	IL6ST	ENSG00000134352
1777	hsa-miR-454-3p	8	CHRNB2	ENSG00000160716
1785	hsa-miR-454-3p	9	SRSF2	ENSG00000161547
1852	hsa-miR-454-3p	9	BMPR2	ENSG00000204217
3237	hsa-miR-625-5p	7	BDNF	ENSG00000176697
3251	hsa-miR-625-5p	7	ISL1	ENSG00000016082
3310	hsa-miR-625-5p	7	BCHE	ENSG00000114200
3334	hsa-miR-625-5p	7	CHRNB2	ENSG00000160716
3351	hsa-miR-625-5p	8	ACHE	ENSG00000087085
3294	hsa-miR-625-5p	9	SRSF2	ENSG00000161547
889	hsa-miR-766-3p	7	CHRNG	ENSG00000196811
890	hsa-miR-766-3p	7	STAT5A	ENSG00000126561
904	hsa-miR-766-3p	7	NGFR	ENSG00000064300
923	hsa-miR-766-3p	7	TOR1A	ENSG00000136827
946	hsa-miR-766-3p	7	BMP3	ENSG00000152785
956	hsa-miR-766-3p	7	NTRK2	ENSG00000148053
5564	hsa-miR-1275	7	NR1D1	ENSG00000126368
5612	hsa-miR-1275	7	ACHE	ENSG00000087085
5623	hsa-miR-1275	7	BMP1	ENSG00000168487
5675	hsa-miR-1275	7	BMP6	ENSG00000153162
5680	hsa-miR-1275	8	CHRNB2	ENSG00000160716
3120	hsa-miR-3609	7	LIF	ENSG00000128342
3157	hsa-miR-3609	7	CLOCK	ENSG00000134852
3174	hsa-miR-3609	7	BMPR2	ENSG00000204217
3207	hsa-miR-3609	7	DYRK1A	ENSG00000157540
3218	hsa-miR-3609	7	SRSF12	ENSG00000154548
1348	hsa-miR-374a-5p	7	BMPER	ENSG00000164619
1404	hsa-miR-374a-5p	7	BMPR2	ENSG00000204217
1411	hsa-miR-374a-5p	7	RORA	ENSG00000069667
1332	hsa-miR-374a-5p	8	SRSF7	ENSG00000115875
1388	hsa-miR-374a-5p	8	BMP2	ENSG00000125845
1949	hsa-miR-532-3p	7	CHRNA2	ENSG00000120903
1989	hsa-miR-532-3p	7	BMP7	ENSG00000101144
1995	hsa-miR-532-3p	7	HNRNPH2	ENSG00000126945
1894	hsa-miR-532-3p	8	CHRNB2	ENSG00000160716
1897	hsa-miR-532-3p	8	ACHE	ENSG00000087085
1452	hsa-miR-548d-5p	7	SRSF12	ENSG00000154548
1515	hsa-miR-548d-5p	7	RORA	ENSG00000069667
1519	hsa-miR-548d-5p	7	IL6ST	ENSG00000134352
1549	hsa-miR-548d-5p	7	SRSF10	ENSG00000188529
1548	hsa-miR-548d-5p	8	BMPR2	ENSG00000204217
4418	hsa-miR-671-5p	7	RORA	ENSG00000069667
4458	hsa-miR-671-5p	7	CHRNB4	ENSG00000117971
4481	hsa-miR-671-5p	7	CHRNB2	ENSG00000160716
4513	hsa-miR-671-5p	7	BMP1	ENSG00000168487
4526	hsa-miR-671-5p	7	BMPR2	ENSG00000204217
5344	hsa-miR-7-5p	7	ACHE	ENSG00000087085
5367	hsa-miR-7-5p	7	SLC22A4	ENSG00000197208
5429	hsa-miR-7-5p	7	BMPR2	ENSG00000204217
5444	hsa-miR-7-5p	7	ACLY	ENSG00000131473
5353	hsa-miR-7-5p	14.5	SRSF1	ENSG00000136450

## Sheet: CholinomiR_targets
CholinomiR-gene interactions with miR regulation compared to controls
	m.name	score	g.name	g.ensg	m. regulation
5037	hsa-miR-101-3p	7	BMPR2	ENSG00000204217	up
5040	hsa-miR-101-3p	8	DYRK1A	ENSG00000157540	up
5091	hsa-miR-101-3p	7	JAK2	ENSG00000096968	up
5061	hsa-miR-101-3p	8	NR1D2	ENSG00000174738	up
5032	hsa-miR-101-3p	7	RORA	ENSG00000069667	up
5036	hsa-miR-101-3p	10	SLC12A2	ENSG00000064651	up
5114	hsa-miR-101-3p	7	SRSF6	ENSG00000124193	up
4254	hsa-miR-128-3p	7	BMP3	ENSG00000152785	up
4259	hsa-miR-128-3p	7	BMPR2	ENSG00000204217	up
4247	hsa-miR-128-3p	20.5	ISL1	ENSG00000016082	up
4241	hsa-miR-128-3p	7	LIF	ENSG00000128342	up
4270	hsa-miR-128-3p	9	NGFR	ENSG00000064300	up
4319	hsa-miR-128-3p	7	NR1D2	ENSG00000174738	up
4294	hsa-miR-128-3p	7	RORB	ENSG00000198963	up
816	hsa-miR-148a-3p	8	ACHE	ENSG00000087085	up
840	hsa-miR-148a-3p	7	BMPR2	ENSG00000204217	up
860	hsa-miR-148a-3p	8	DYRK1A	ENSG00000157540	up
824	hsa-miR-148a-3p	8	IL6ST	ENSG00000134352	up
847	hsa-miR-148a-3p	8	SRSF11	ENSG00000116754	up
784	hsa-miR-148a-3p	7	SRSF2	ENSG00000161547	up
690	hsa-miR-182-5p	19.5	BDNF	ENSG00000176697	up
676	hsa-miR-182-5p	8	BMP3	ENSG00000152785	up
657	hsa-miR-182-5p	7	CHRNA4	ENSG00000101204	up
725	hsa-miR-182-5p	17.5	CLOCK	ENSG00000134852	up
660	hsa-miR-182-5p	8	ISL1	ENSG00000016082	up
677	hsa-miR-182-5p	7	NR1D2	ENSG00000174738	up
717	hsa-miR-182-5p	8	SRSF6	ENSG00000124193	up
3573	hsa-miR-183-5p	7	IL6ST	ENSG00000134352	up
3568	hsa-miR-183-5p	7	NTRK2	ENSG00000148053	up
3539	hsa-miR-183-5p	7	RORA	ENSG00000069667	up
3504	hsa-miR-183-5p	7	SRSF10	ENSG00000188529	up
3523	hsa-miR-183-5p	7	SRSF12	ENSG00000154548	up
3531	hsa-miR-183-5p	8	SRSF2	ENSG00000161547	up
1119	hsa-miR-186-5p	7	ACHE	ENSG00000087085	up
1007	hsa-miR-186-5p	7	BDNF	ENSG00000176697	up
1031	hsa-miR-186-5p	8	BMP3	ENSG00000152785	up
1014	hsa-miR-186-5p	7	BMPR1B	ENSG00000138696	up
987	hsa-miR-186-5p	7	IL6ST	ENSG00000134352	up
1019	hsa-miR-186-5p	7	NGFR	ENSG00000064300	up
1095	hsa-miR-186-5p	8	NR1D2	ENSG00000174738	up
1050	hsa-miR-186-5p	7	SLC12A2	ENSG00000064651	up
1093	hsa-miR-186-5p	7	SRSF12	ENSG00000154548	up
4122	hsa-miR-27b-3p	7	BMPR2	ENSG00000204217	up
4124	hsa-miR-27b-3p	7	CHRM1	ENSG00000168539	up
4073	hsa-miR-27b-3p	7	COLQ	ENSG00000206561	up
4096	hsa-miR-27b-3p	9	ISL1	ENSG00000016082	up
4175	hsa-miR-27b-3p	8	LIF	ENSG00000128342	up
4174	hsa-miR-27b-3p	8	LIFR	ENSG00000113594	up
4111	hsa-miR-27b-3p	9	NGFR	ENSG00000064300	up
4168	hsa-miR-27b-3p	10	NR1D2	ENSG00000174738	up
4091	hsa-miR-27b-3p	7	RORA	ENSG00000069667	up
1388	hsa-miR-374a-5p	8	BMP2	ENSG00000125845	up
1348	hsa-miR-374a-5p	7	BMPER	ENSG00000164619	up
1404	hsa-miR-374a-5p	7	BMPR2	ENSG00000204217	up
1411	hsa-miR-374a-5p	7	RORA	ENSG00000069667	up
1332	hsa-miR-374a-5p	8	SRSF7	ENSG00000115875	up
1807	hsa-miR-454-3p	7	BMPR1B	ENSG00000138696	up
1852	hsa-miR-454-3p	9	BMPR2	ENSG00000204217	up
1777	hsa-miR-454-3p	8	CHRNB2	ENSG00000160716	up
1795	hsa-miR-454-3p	7	GPCPD1	ENSG00000125772	up
1870	hsa-miR-454-3p	7	IL6ST	ENSG00000134352	up
1785	hsa-miR-454-3p	9	SRSF2	ENSG00000161547	up
1548	hsa-miR-548d-5p	8	BMPR2	ENSG00000204217	up
1519	hsa-miR-548d-5p	7	IL6ST	ENSG00000134352	up
1515	hsa-miR-548d-5p	7	RORA	ENSG00000069667	up
1549	hsa-miR-548d-5p	7	SRSF10	ENSG00000188529	up
1452	hsa-miR-548d-5p	7	SRSF12	ENSG00000154548	up
5344	hsa-miR-7-5p	7	ACHE	ENSG00000087085	up
5444	hsa-miR-7-5p	7	ACLY	ENSG00000131473	up
5429	hsa-miR-7-5p	7	BMPR2	ENSG00000204217	up
5367	hsa-miR-7-5p	7	SLC22A4	ENSG00000197208	up
5353	hsa-miR-7-5p	14.5	SRSF1	ENSG00000136450	up
3996	hsa-miR-9-5p	7	BMP2	ENSG00000125845	up
4009	hsa-miR-9-5p	7	BMPER	ENSG00000164619	up
3930	hsa-miR-9-5p	7	CLOCK	ENSG00000134852	up
3980	hsa-miR-9-5p	8	CNTFR	ENSG00000122756	up
3985	hsa-miR-9-5p	7	DYRK1A	ENSG00000157540	up
3991	hsa-miR-9-5p	7	JAK2	ENSG00000096968	up
3992	hsa-miR-9-5p	7	RORA	ENSG00000069667	up
3964	hsa-miR-9-5p	8	SRSF6	ENSG00000124193	up
1641	hsa-miR-328-3p	7	LIF	ENSG00000128342	down
1643	hsa-miR-328-3p	7	CHRNA4	ENSG00000101204	down
1645	hsa-miR-328-3p	7	STAT5B	ENSG00000173757	down
1658	hsa-miR-328-3p	7	PRIMA1	ENSG00000175785	down
1627	hsa-miR-328-3p	8	BDNF	ENSG00000176697	down
1650	hsa-miR-328-3p	8	BMP1	ENSG00000168487	down
3237	hsa-miR-625-5p	7	BDNF	ENSG00000176697	down
3251	hsa-miR-625-5p	7	ISL1	ENSG00000016082	down
3310	hsa-miR-625-5p	7	BCHE	ENSG00000114200	down
3334	hsa-miR-625-5p	7	CHRNB2	ENSG00000160716	down
3351	hsa-miR-625-5p	8	ACHE	ENSG00000087085	down
3294	hsa-miR-625-5p	9	SRSF2	ENSG00000161547	down
889	hsa-miR-766-3p	7	CHRNG	ENSG00000196811	down
890	hsa-miR-766-3p	7	STAT5A	ENSG00000126561	down
904	hsa-miR-766-3p	7	NGFR	ENSG00000064300	down
923	hsa-miR-766-3p	7	TOR1A	ENSG00000136827	down
946	hsa-miR-766-3p	7	BMP3	ENSG00000152785	down
956	hsa-miR-766-3p	7	NTRK2	ENSG00000148053	down
5564	hsa-miR-1275	7	NR1D1	ENSG00000126368	down
5612	hsa-miR-1275	7	ACHE	ENSG00000087085	down
5623	hsa-miR-1275	7	BMP1	ENSG00000168487	down
5675	hsa-miR-1275	7	BMP6	ENSG00000153162	down
5680	hsa-miR-1275	8	CHRNB2	ENSG00000160716	down
1949	hsa-miR-532-3p	7	CHRNA2	ENSG00000120903	down
1989	hsa-miR-532-3p	7	BMP7	ENSG00000101144	down
1995	hsa-miR-532-3p	7	HNRNPH2	ENSG00000126945	down
1894	hsa-miR-532-3p	8	CHRNB2	ENSG00000160716	down
1897	hsa-miR-532-3p	8	ACHE	ENSG00000087085	down
4418	hsa-miR-671-5p	7	RORA	ENSG00000069667	down
4458	hsa-miR-671-5p	7	CHRNB4	ENSG00000117971	down
4481	hsa-miR-671-5p	7	CHRNB2	ENSG00000160716	down
4513	hsa-miR-671-5p	7	BMP1	ENSG00000168487	down
4526	hsa-miR-671-5p	7	BMPR2	ENSG00000204217	down
3120	hsa-miR-3609	7	LIF	ENSG00000128342	down
3157	hsa-miR-3609	7	CLOCK	ENSG00000134852	down
3174	hsa-miR-3609	7	BMPR2	ENSG00000204217	down
3207	hsa-miR-3609	7	DYRK1A	ENSG00000157540	down
3218	hsa-miR-3609	7	SRSF12	ENSG00000154548	down

## Sheet: targets_summary
cholinerig gene targets sorted by n of total interactions with CholinomiR
g.name	Name	n up CholinomiR interactions	n down CholinomiR interactions	total interactions [n]
BMPR2	Bone Morphogenetic Protein Receptor Type 2	8	2	10
RORA	RAR Related Orphan Receptor A	6	1	7
ACHE	Acetylcholinesterase	3	3	6
NR1D2	Nuclear Receptor Subfamily 1 Group D Member 2	6	0	6
CHRNB2	Cholinergic Receptor Nicotinic Beta 2 Subunit	1	4	5
IL6ST	Interleukin 6 Cytokine Family Signal Transducer	5	0	5
BDNF	Brain Derived Neurotrophic Factor	2	2	4
BMP3	Bone Morphogenetic Protein 3	3	1	4
DYRK1A	Dual Specificity Tyrosine Phosphorylation Regulated Kinase 1A	3	1	4
ISL1	ISL LIM Homeobox 1	3	1	4
LIF	LIF Interleukin 6 Family Cytokine	2	2	4
NGFR	Nerve Growth Factor Receptor	3	1	4
SRSF12	Serine And Arginine Rich Splicing Factor 12	3	1	4
SRSF2	Serine And Arginine Rich Splicing Factor 2	3	1	4
BMP1	Bone Morphogenetic Protein 1	0	3	3
CLOCK	Clock Circadian Regulator	2	1	3
SRSF6	Serine And Arginine Rich Splicing Factor 6	3	0	3
BMP2	Bone Morphogenetic Protein 2	2	0	2
BMPER	BMP Binding Endothelial Regulator	2	0	2
BMPR1B	Bone Morphogenetic Protein Receptor Type 1B	2	0	2
CHRNA4	Cholinergic Receptor Nicotinic Alpha 4 Subunit	1	1	2
JAK2	Janus Kinase 2	2	0	2
NTRK2	Neurotrophic Receptor Tyrosine Kinase 2	1	1	2
SLC12A2	Solute Carrier Family 12 Member 2	2	0	2
SRSF10	Serine And Arginine Rich Splicing Factor 10	2	0	2
ACLY	ATP Citrate Lyase	0	1	1
BCHE	Butyrylcholinesterase	0	1	1
BMP6	Bone Morphogenetic Protein 6	0	1	1
BMP7	Bone Morphogenetic Protein 7	0	1	1
CHRM1	Cholinergic Receptor Muscarinic 1	1	0	1
CHRNA2	Cholinergic Receptor Nicotinic Alpha 2 Subunit	0	1	1
CHRNB4	Cholinergic Receptor Nicotinic Beta 4 Subunit	0	1	1
CHRNG	Cholinergic Receptor Nicotinic Gamma Subunit	0	1	1
CNTFR	Ciliary Neurotrophic Factor Receptor	1	0	1
COLQ	Collagen Like Tail Subunit Of Asymmetric Acetylcholinesterase	1	0	1
GPCPD1	Glycerophosphocholine Phosphodiesterase 1	1	0	1
HNRNPH2	Heterogeneous Nuclear Ribonucleoprotein H2	0	1	1
LIFR	LIF Receptor Subunit Alpha	1	0	1
PRIMA1	Proline Rich Membrane Anchor 1	0	1	1
RORB	RAR Related Orphan Receptor B	1	0	1
SLC22A4	Solute Carrier Family 22 Member 4	1	0	1
SRSF1	Serine And Arginine Rich Splicing Factor 1	1	0	1
SRSF11	Serine And Arginine Rich Splicing Factor 11	1	0	1
SRSF7	Serine And Arginine Rich Splicing Factor 7	1	0	1
STAT5A	Signal Transducer And Activator Of Transcription 5A	0	1	1
STAT5B	Signal Transducer And Activator Of Transcription 5B	0	1	1
TOR1A	Torsin Family 1 Member A	0	1	1
