# Supplementary material for: Distinct CholinomiR Blood Cell Signature as a Potential Modulator of the Cholinergic System in Women with Fibromyalgia Syndrome
Source: Cells. 2022 Apr 9;11(8):1276. doi: 10.3390/cells11081276 (PMC9031252; doi:10.3390/cells11081276)
Supplement: Supplementary file 1 [file cells-11-01276-s001.zip › Supplementary file S3.xlsx]

## Sheet: nTPM_HPA_dataset
Gene	basophil	classical monocyte	eosinophil	gdT-cell	intermediate monocyte	MAIT T-cell	memory B-cell	memory CD4 T-cell	memory CD8 T-cell	myeloid DC	naive B-cell	naive CD4 T-cell	naive CD8 T-cell	neutrophil	NK-cell	non-classical monocyte	plasmacytoid DC	T-reg	total PBMC
BMPR2	0.1	0.6	0.2	0.9	0.5	0.6	0.3	0.3	0.5	0.6	0.4	0.7	0.3	0.1	0.3	0.9	0.7	1	0.3
RORA	0.2	0.1	0	23.2	0	26.7	1.4	17.4	16	0	0.1	5.4	11.5	0.5	6.5	0.1	0.7	16.3	4.7
ACHE	0	0	0	0	0	0	0	0	0	0	0	0	0	0	0	0	0	0	0
NR1D2	0	0.3	0	1.4	1.1	2.6	1	1.6	1.3	0.4	0.7	1.1	1.1	0.1	0.5	0.6	0.4	1	0.4
CHRNB2	0	0	0	0	0	0	0	0	0	0	0	0	0	0	0	0	0	0	0
IL6ST	0	3.9	0.1	0.7	3.4	0.3	0.8	3.7	0.8	2.1	0.4	16.7	4.8	0.6	0.8	0.5	1.9	4.1	4
BDNF	0	0	0	0	0	0	0	0	0	0	0	0	0	0	0	0	0	0	0
BMP3	0.1	0	0	0	0	0	0.1	0	0	0	0.7	0	0	0.1	0.3	0	0	0	0
DYRK1A	3.1	0.5	0.8	1.2	0.8	0.7	1.1	1.3	1	0.7	1	1.4	1.3	2.3	0.5	1.1	1.3	1.3	0.3
ISL1	0	0	0	0	0	0	0	0	0	0	0	0	0	0	0	0	0	0	0
LIF	0	0	0	0	0	0	0	0	0	0	0	0	0	0	0.1	0	0	0	0
NGFR	0	0	0	0.1	0	0	0	0	0	0	0	0	0	0	0	0.1	1.2	0	0
SRSF12	0.2	0.1	0.1	0.1	0	0.1	0.1	0.1	0.1	0	0.2	0.1	0.1	0.1	0.5	0	0.1	0	0
SRSF2	2.5	40.9	10	26	53.3	26	23.5	17.7	26.7	67	19.6	20.1	19.4	4.4	35.6	33.6	49.2	24	33
BMP1	0	0.4	0	0.6	0.1	0.3	0	0.1	0.2	0	0	0	0.3	0	0.2	0.1	0.2	0	0.1
CLOCK	0	0.7	0.2	0.7	0.7	1.3	0.4	0.9	0.8	1.1	0.7	0.4	0.6	0.2	0.9	0.7	0.5	0.9	0.4
SRSF6	26	19.9	9.7	19.7	33.4	22.4	16	20.8	19.1	24.5	15.9	27.3	25.7	10.8	21.2	29.6	20.4	18.7	22.9
BMP2	0	0	0	0	0	0	0	0	0	0	0	0	0	0	0.3	0	0	0	0
BMPER	0	0	0	0	0	0	0	0	0	0	0	0	0	0	0	0	0	0	0
BMPR1B	0.4	0	0	0	0	0.1	0	0	0	0	0	0	0	0.1	0.1	0.1	0	0.2	0
CHRNA4	0	0	0	0	0	0	0	0	0	0	0	0	0	0	0	0	0	0	0
JAK2	132.5	20.5	38.2	5.6	20.1	4.5	5.6	4.1	3.1	26.5	4.9	2.2	2.8	19.2	9.6	16.4	9.7	4.5	7.7
NTRK2	0	0	0	0	0	0	0	0	0	0	0	0	0	0	0	0	0	0.1	0
SLC12A2	0.3	0.4	0.2	1.1	0.7	1.9	1.7	1	1.4	0.6	2.1	1.1	1.6	0.2	2.4	0.5	6.4	1.1	0.3
SRSF10	112.8	67.7	74	51.3	84.1	65.1	80.2	58.5	60.3	58.1	68.8	62.9	55.8	43.9	74.5	82	69.6	75.9	72.3
ACLY	32.2	29.2	36.5	30.9	30.9	29.1	21.6	24.4	27.7	33	18.3	18.1	20.3	14.6	24	39.8	19.1	34.3	33.8
BCHE	0	0	0	0	0	0	0	0	0	0	0	0	0	0	0	0	0	0	0
BMP6	1.1	0	0	0	0	0	0	0	0	0.1	0	0	0	0.6	0	0	0	0	0.5
BMP7	0.5	0	0	0	0	0	0	0	0	0	0	0	0	0	0	0	0	0	0
CHRM1	0	0	0	0	0	0	0	0	0	0	0	0	0	0	0	0	0	0	0
CHRNA2	0	0	0.3	0	0	0	0	0	0	0	0	0	0	0	0	0	0.1	0	0.3
CHRNB4	0.1	0	0	0	0	0	0.1	0	0	0	0.1	0	0	0.1	0.1	0	0	0	0
CHRNG	0	0	0	0	0	0	0	0	0	0	0	0	0	0	0.7	0	0	0	0
CNTFR	0	0	0	0	0	0	0	0	0	0	0	0	0	0	0	0	0	0	0
COLQ	0	0.6	0	9.9	0	60.9	0	5.3	7.4	0	0	0.5	0.6	0	1.8	0	0.4	0.3	3.5
GPCPD1	2.9	7.4	9.2	3.7	5.5	2.9	4.2	2.8	3.2	4.5	3.6	4.2	2.9	16	3.9	5.8	2	2.5	3.9
HNRNPH2	138.8	104.6	165.1	59.2	112.3	62.9	56.7	56.6	59.3	99.4	54.5	58.7	61.3	247.6	79.5	114.5	41.9	57.4	92.2
LIFR	0	0	0	0	0	0	0	0	0	0	0	0	0	0	0	0	0	0	0
PRIMA1	0	0	0	0	0	0	0	0	0	0	0	0	0	0	0	0	0	0	0
RORB	0.2	0	0	0	0	0	0	0	0	0	0	0	0	0.2	0	0	0	0	0
SLC22A4	0	5.6	5.8	0	1.3	0	0	0	0	2.8	0	0	0	36.2	0	0.4	0.3	0	1.2
SRSF1	23.9	48.3	32.5	38.9	64.4	38.6	35.7	30.7	37.1	71.1	24.9	32.8	33.3	22	48.1	45.1	40.5	36.9	45.2
SRSF11	111.7	63.5	103.6	65.7	51.6	74.9	76.3	67	65.2	66.1	70.7	72.2	67.8	31.7	85.8	64.6	91.7	80.4	52.7
SRSF7	23.4	71.2	27.8	59.8	103.3	65	63.3	46.1	60.3	142.4	40.7	51.4	59.7	6.8	65.7	61.7	85.8	53.4	77.5
STAT5A	9.8	15.1	7.9	10.3	18.6	14.4	8.2	18.3	15.2	18.7	6.6	18	15	18.3	17.4	24.9	6.6	14.5	12.9
STAT5B	11.5	3.3	5.9	6.6	3	7.1	2.9	9.3	7.6	2.9	2.9	6.5	5.5	22.5	4.2	3.7	2.1	8.4	4.7
TOR1A	95.5	72.8	141.3	57.4	68.5	48.1	45.5	48.4	52.1	61.4	33.5	40.9	42.4	72.7	68.6	58.3	56.5	59.1	78.9
n expressed cholinergic genes	47	47	47	47	47	47	47	47	47	47	47	47	47	47	47	47	47	47	47
% expressed cholinergic genes	51.0638	51.0638	44.6809	51.0638	44.6809	51.0638	48.9362	48.9362	48.9362	44.6809	48.9362	46.8085	48.9362	57.4468	61.7021	51.0638	55.3191	48.9362	53.1915
